# Supplementary material for: Idiosyncratic liver injury induced by bolus combination treatment with emodin and 2,3,5,4′-tetrahydroxystilbene-2-O-β-D-glucopyranoside in rats
Source: Front Pharmacol. 2022 Sep 26;13:1017741. doi: 10.3389/fphar.2022.1017741 (PMC9549410; doi:10.3389/fphar.2022.1017741)
Supplement: Supplementary file 1 [file DataSheet1.ZIP]

Archive with 3 entries (3 files):
- WB original images for Figure 2B.pptx
- WB original images for Figure 6A 6C.pptx
- WB original images for Figure 6B 6D.pptx
